# Supplementary material for: CD11c identifies microbiota and EGR2‐dependent MHCII+ serous cavity macrophages with sexually dimorphic fate in mice
Source: Eur J Immunol. 2022 May 24;52(8):1243–57. doi: 10.1002/eji.202149756 (PMC7613339; doi:10.1002/eji.202149756)
Supplement: Supplementary file 1 — Table S1 [file EJI-52-1243-s003.xlsx]

## Sheet: Sheet1
F4/80lo MHCII+ CD115+ macrophages from female mice > F4/80lo MHCII+ CD115+ macrophages from male mice
Gene	baseMean	log2FoldChange	lfcSE	stat	pvalue	padj
Xist	4927.39	11.2778	0.453409	24.8733	1.44897e-136	1.88439e-132
Tsix	198.674	11.0703	1.19997	9.22544	2.82398e-20	7.34518e-17
Gm27520	168.638	9.86969	1.20359	8.20018	2.40022e-16	3.90186e-13
Klhl13	47.337	2.68685	0.436255	6.15891	7.32491e-10	9.52604e-07
Pydc4	103.156	1.85154	0.433589	4.27027	1.95234e-05	0.00746772
Als2cl	51.8738	1.66335	0.38727	4.29507	1.74637e-05	0.00709735
Ifit1bl1	102.953	1.6028	0.343994	4.65938	3.17167e-06	0.00167138
Cd209c	270.454	1.5503	0.341927	4.53401	5.78752e-06	0.0026881
Clec4g	103.462	1.41213	0.284669	4.96059	7.02795e-07	0.000436783
Clec9a	259.652	1.26211	0.245848	5.13369	2.84115e-07	0.000198035
Adcy4	236.909	1.2378	0.210296	5.886	3.95663e-09	3.95815e-06
Cyp27a1	282.73	1.04694	0.203991	5.13226	2.86278e-07	0.000198035
Gbp2b	2954.16	0.948688	0.198551	4.77805	1.77005e-06	0.00104634
Kdm6a	1301.3	0.94689	0.175834	5.38515	7.23852e-08	6.27579e-05
Gm26529	415.319	0.940985	0.199436	4.71824	2.37897e-06	0.00134515
Susd1	377.119	0.867916	0.18638	4.65671	3.21296e-06	0.00167138
Skint3	726.787	0.861631	0.16795	5.13027	2.89324e-07	0.000198035
Flnb	2650.99	-0.660753	0.151217	-4.36956	1.24498e-05	0.00539699
Msr1	2200.03	-0.836192	0.195609	-4.27481	1.91299e-05	0.00746772
Plec	3252.36	-0.930035	0.181101	-5.13546	2.81456e-07	0.000198035
Aspm	322.181	-1.08354	0.218459	-4.9599	7.05301e-07	0.000436783
Hsph1	1539.01	-1.10253	0.256206	-4.30329	1.68279e-05	0.00705956
Cbr2	315.023	-1.12495	0.251264	-4.47714	7.56481e-06	0.00339243
Thbs1	1095.05	-1.16341	0.18186	-6.39728	1.58165e-10	2.28549e-07
Plp2	168.402	-1.248	0.269637	-4.62843	3.68442e-06	0.00184292
Lmna	702.65	-1.3038	0.221355	-5.89008	3.86016e-09	3.95815e-06
Sgms2	133.954	-1.4869	0.274114	-5.42439	5.81518e-08	5.40188e-05
Epha2	97.6285	-1.62414	0.356192	-4.55974	5.12181e-06	0.00246701
Vcan	115.708	-1.84226	0.302646	-6.08717	1.14924e-09	1.35872e-06
Emp1	249.458	-2.29754	0.258063	-8.90304	5.43382e-19	1.17778e-15
Ddx3y	541.147	-9.11773	0.620674	-14.69	7.46606e-49	4.85481e-45
Kdm5d	363.591	-10.1281	1.04024	-9.73635	2.11004e-22	9.14701e-19
Uty	147.464	-10.6808	1.20593	-8.85692	8.22559e-19	1.5282e-15
Eif2s3y	247.201	-11.4274	1.20687	-9.46862	2.83561e-21	9.21928e-18
