# Supplementary material for: CD11c identifies microbiota and EGR2‐dependent MHCII+ serous cavity macrophages with sexually dimorphic fate in mice
Source: Eur J Immunol. 2022 May 24;52(8):1243–57. doi: 10.1002/eji.202149756 (PMC7613339; doi:10.1002/eji.202149756)
Supplement: Supplementary file 2 — Table S2 [file EJI-52-1243-s002.xlsx]

## Sheet: Sheet1
F4/80lo CD115+ macrophages > F4/80hi macrophages and Ly6C+ MHCII-, Ly6C+ MHCII+, Ly6C- MHCII-, Ly6C- MHCII+, Ly6C- MHCIIint blood monocytes
Genes
Up-regulated (105)
Adam10
Aff3
Ak8
Akr1c18
Aldh1a2
Arhgap18
Arl6
Aurkb
BC005685
Blnk
Car5b
Cass4
Ccdc109b
Ccnd2
Cd163
Cd2
Cd209f
Cd226
Cdk2ap1
Chn2
Chrna5
Cnn3
Cysltr1
D14Ertd449e
Dok2
Dolpp1
Ear11
Egr2
Eps8
Fam118b
Fcrls
Folr2
Gadd45g
Gatm
Gfi1b
Gfra2
Got1
Gpr116
Hepacam2
Hiat1
Hr
Il1rl1
Il1rl2
Jup
Kazald1
Kbtbd11
Kcnn4
Kcnq1
Kctd12
Kitl
Klk13
Klrb1a
Klri1
Lifr
Lpar1
Mamdc2
Mir181b-1
Mkl2
Mmp9
Mpp6
Mras
Mrc1
Mrps6
Mucl1
Ncs1
Nr4a2
Odz4
Oxct1
Phlda1
Plau
Pltp
Plxna1
Plxna4
Plxnd1
Ppap2c
Prelid2
Ptafr
Ptger2
Qpct
Rbpj
Retnla
Rnf145
Sdc1
Sepsecs
Slamf9
Slc13a3
Slc20a1
Slc27a3
Slc39a14
Slco3a1
Socs6
Spink2
Stk39
Tm7sf4
Tmcc3
Tnip3
Tpi1
Tspan3
Tubb2a
Upb1
Wnt11
1700025G04Rik
A530064D06Rik
A930038C07Rik
F4/80lo CD115+ macrophages < F4/80hi macrophages and Ly6C+ MHCII-, Ly6C+ MHCII+, Ly6C- MHCII-, Ly6C- MHCII+, Ly6C- MHCIIint blood monocytes
Down-regulated (13)
Abi3
Adap1
Camk2d
Csf3r
Dock4
Gngt2
Gsr
Lrrk2
Nod1
Pgap1
Pglyrp1
Tspan13
Zfyve9
